# Supplementary material for: A zinc-chelating cyclic alkyl polyamine compound is efficient and safe in a murine model of multidrug-resistant Candida auris infection
Source: Antimicrob Agents Chemother. 2025 Sep 26;69(11):e00856-25. doi: 10.1128/aac.00856-25 (PMC12587541; doi:10.1128/aac.00856-25)
Supplement: Table S1 — MIC values of existing antifungal agents against C. auris. [file aac.00856-25-s0002.xlsx]

## Sheet: Author informations
A zinc-chelating cyclic alkyl polyamine compound is efficient and safe in a murine model of multidrug-resistant Candida auris infection
Takayuki Shinoharaa, Akira Wadab, Masahiro Abea, Sayoko Oikia, Ami Koizumia, Amato Otania, Harutaka Katanoc, and Yoshitsugu Miyazakia,d #
a Department of Fungal Infection, National Institute of Infectious Diseases, Japan Institute for Health Security, Tokyo 162-8640, Japan
b Center for Integrative Medical Sciences, RIKEN, Kanagawa 230-0045, Japan
c Department of Infectious Disease Pathology, National Institute of Infectious Diseases, Japan Institute for Health Security, Tokyo 162-8640, Japan
d Leprosy Research Center, National Institute of Infectious Diseases, Japan Institute for Health Security, Tokyo 189-0002, Japan
*Correspondence: ym46@niid.go.jp

## Sheet: S1
Supplemental Table S1. MIC values of existing antifungal agents against C. auris
	MIC values were taken from the CDC ARISOLATEBANK https://wwwn.cdc.gov/ARIsolateBank/Panel/PanelDetail?ID=2
			MIC (μg/mL)
	Source	Strains	AMPH-B	ANID	CPFG	FLCZ	5-FC	ITCZ	MCFG	PSCZ	VRCZ	ISCZ
	CDC	AR 0381	0.38	0.25	0.125	4	2	0.125	0.125	0.06	0.03
		AR 0382	0.38	0.25	0.5	16	0.125	1	0.25	0.5	0.5
		AR 0383	0.38	1	0.25	128	0.5	0.5	1	0.5	4
		AR 0384	0.5	2	16	128	0.5	1	2	0.5	1
		AR 0385	0.5	1	0.5	>256	0.5	1	0.5	1	16
		AR 0386	0.5	1	0.5	>256	0.5	0.5	0.25	0.5	16
		AR 0387	0.75	0.5	0.25	8	8	0.5	0.5	0.25	0.06
		AR 0388	1.5	0.5	1	>256	0.125	0.5	0.125	0.25	2
		AR 0389	4	1	0.5	256	128	0.25	0.25	0.125	4
		AR 0390	4	1	0.5	>256	128	1	0.25	0.5	8
		AR 0931	0.75	1	0.5	>256		1		1	8
		AR 1097	0.125	0.25	0.25	32			0.25	0.25	0.5	0.5
		AR 1099	0.125	0.06	0.125	4		0.03	0.03	0.008	0.016	0.008
		AR 1100	0.032	0.06	0.125	4		0.06	0.06	0.03	0.03	0.008
		AR 1101	0.047	0.03	0.016	1		0.016	0.03	0.016	0.016	0.008
		AR 1102	0.38	0.06	0.06	256		0.125	0.06	0.03	1	0.03
		AR 1103	0.25	0.03	0.008	16		0.125	0.016	0.03	1	0.125
		AR 1104	0.25	0.5	0.06	64		0.25	0.25	0.06	0.5	0.25
		AR 1105	0.19	0.06	0.06	4		0.125	0.06	0.03	0.03	0.03
			AMPH-B: Amphotericin B, ANID: Anidulafungin, CPFG: Caspofungin, FLCZ: Fluconazole,
			5-FC: Flucytosine, ITCZ: Itraconazole, MCFG: Micafungin, PSCZ: Posaconazole,
			VRCZ: Voriconazole, ISCZ: Isavuconazole.
